# Supplementary material for: Comparative Study of the Orientation and Order Effects on the Thermoelectric Performance of 2D and 3D Perovskites
Source: Nanomaterials (Basel). 2024 Feb 28;14(5):446. doi: 10.3390/nano14050446 (PMC10935240; doi:10.3390/nano14050446)
Supplement: Supplementary file 1 [file nanomaterials-14-00446-s001.zip]

Archive with 1 entries (1 files):
- nanomaterials-2887722-supplementary.pdf
